# Supplementary material for: Utility of Dynamic 68Ga-DAZA-PET/CT for Bile Leak Localization After Liver Transplantation: First Clinical Experiences
Source: Biomedicines. 2025 Dec 22;14(1):22. doi: 10.3390/biomedicines14010022 (PMC12838145; doi:10.3390/biomedicines14010022)
Supplement: Supplementary file 1 [file biomedicines-14-00022-s001.zip]

Archive with 2 entries (2 files):
- Supplement 1_patient 2.mp4
- Supplement 2_patient 3.mp4
